# Supplementary material for: REDD1 Affects Proliferation, Apoptosis, Migration, and Colony Formation via p-ERK and p-JNK Signaling in Lung Adenocarcinoma Cells Under Hypoxia
Source: Biomedicines. 2025 Nov 28;13(12):2918. doi: 10.3390/biomedicines13122918 (PMC12731090; doi:10.3390/biomedicines13122918)
Supplement: Supplementary file 1 [file biomedicines-13-02918-s001.zip]

Archive with 8 entries (8 files):
- Figure S1.tif
- Figure S2.tif
- Figure S3.tif
- Figure S4.tif
- Figure S5.tif
- Figure S6.tif
- Figure S7.tif
- Supplementary Figure legends.pdf
